# Supplementary material for: Phylogenetic Inference of H3N2 Canine Influenza A Outbreak in Ontario, Canada in 2018
Source: Sci Rep. 2020 Apr 14;10:6309. doi: 10.1038/s41598-020-63278-z (PMC7156495; doi:10.1038/s41598-020-63278-z)
Supplement: Supplementary file 2 — Supplementary Table S1. [file 41598_2020_63278_MOESM2_ESM.xlsx]

## Sheet: Sheet1
Supplementary Table S1. GenBank accession numbers for 8 segments of 162 H3N2 CIV strains
Strain name	PB2	PB1	PA	HA	NP	NA	M	NS
A/canine/Guangdong/1/2006	GU433351	GU433350	GU433349	GU433345	GU433348	GU433347	GU433346	GU433352
A/canine/Guangdong/2/2006	GU433360	GU433359	GU433358	GU433353	GU433357	GU433356	GU433355	GU433354
A/canine/Guangdong/1/2007	GU433376	GU433375	GU433374	GU433369	GU433372	GU433371	GU433370	GU433373
A/canine/Jiangsu/01/2009	JN247576	JN247577	JN247578	JN247579	JN247580	JN247581	JN247582	JN247583
A/canine/Jiangsu/02/2010	JN247584	JN247585	JN247586	JN247587	JN247588	JN247589	JN247590	JN247591
A/canine/Jiangsu/03/2010	JN247592	JN247593	JN247594	JN247595	JN247596	JN247597	JN247598	JN247599
A/canine/Jiangsu/04/2010	JN247600	JN247601	JN247602	JN247603	JN247612	JN247605	JN247606	JN247607
A/canine/Jiangsu/05/2010	JN247608	JN247609	JN247610	JN247611	JN247612	JN247613	JN247614	JN247615
A/canine/Jiangsu/06/2010	JN247616	JN247617	JN247618	JN247619	JN247620	JN247621	JN247622	JN247623
A/canine/Zhejiang/1/2010	JF714149	JF714150	JF714151	JF714153	JF714156	JF714155	JF714154	JF714152
A/canine/Guangdong/2/2011	JX195355	JX195354	JX195349	JX195350	JX193348	JX195352	JX195351	JX195353
A/canine/Guangdong/3/2011	JX195363	JX195362	JX195357	JX195358	JX195356	JX195360	JX195359	JX195361
A/canine/Guangdong/05/2011	JX414251	JX414250	JX414249	JX414244	JX414247	JX414246	JX414245	JX414248
A/canine/Korea/KRIBB01/2011	JX679522	JX679523	JX679524	JX679525	JX679526	JX679527	JX679528	JX679529
A/canine/Liaoning/27/2012	KF042257	KF042258	KF042259	KF042260	KF042261	KF042262	KF042263	KF042264
A/canine/Liaoning/H6/2012	KF042265	KF042266	KF042267	KF042268	KF042269	KF042270	KF042271	KF042272
A/canine/Korea/AS-03/2012	MH105896	MH105886	MH105876	MH105826	MH105856	MH105846	MH105836	MH105866
A/canine/Korea/AS-04/2012	MH105897	MH105887	MH105877	MH105827	MH105857	MH105847	MH105837	MH105867
A/canine/Korea/AS-05/2012	MH105898	MH105888	MH105878	MH105828	MH105858	MH105848	MH105838	MH105868
A/canine/Korea/AS-06/2012	MH105899	MH105889	MH105879	MH105829	MH105859	MH105849	MH105839	MH105869
A/canine/Korea/AS-08/2012	MH105900	MH105890	MH105880	MH105830	MH105860	MH105850	MH105840	MH105870
A/canine/Korea/AS-09/2012	MH105901	MH105891	MH105881	MH105831	MH105861	MH105851	MH105841	MH105871
A/canine/Guangdong/12/2012	KF826944	KF826945	KF826946	KF826947	KF826948	KF826949	KF826950	KF826951
A/canine/Guangdong/23/2012	KF826952	KF826953	KF826954	KF826955	KF826956	KF826957	KF826958	KF826959
A/canine/Heilongjiang/L1/2013	KF042273	KF042274	KF042275	KF042276	KF042277	KF042278	KF042279	KF042280
A/canine/Guangdong/01/2013	KJ917344	KJ917347	KJ917346	KJ917342	KJ917345	KJ917343	KJ917348	KJ917349
A/canine/Guangdong/02/2013	KJ917354	KJ917355	KJ917353	KJ917352	KJ917350	KJ917351	KJ917356	KJ917357
A/canine/Guangdong/03/2013	KJ917364	KJ917365	KJ917363	KJ917358	KJ917362	KJ917359	KJ917366	KJ917367
A/canine/Guangdong/04/2013	KJ917387	KJ917386	KJ917388	KJ917361	KJ917389	KJ917360	KJ917385	KJ917384
A/canine/Korea/AS-11/2013	MH105902	MH105892	MH105882	MH105832	MH105862	MH105852	MH105842	MH105872
A/canine/Korea/AS-14/2013	MH105903	MH105893	MH105883	MH105833	MH105863	MH105853	MH105843	MH105873
A/canine/Korea/AS-15/2013	MH105904	MH105895	MH105884	MH105834	MH105864	MH105854	MH105844	MH105874
A/canine/Guangdong/01/2014	KJ917372	KJ917373	KJ917371	KJ917368	KJ917370	KJ917369	KJ917374	KJ917375
A/canine/Guangdong/02/2014	KJ917380	KJ917381	KJ917379	KJ917376	KJ917378	KJ937177	KJ917382	KJ917384
A/canine/Korea/DG1/2014	KR154326	KR154327	KR154328	KR154329	KR154330	KR154331	KR154332	KR154333
A/canine/Illinois/328292/2015	MF173374	MF173173	MF173183	MF173305	MF173310	MF173314	MF173270	MF173225
A/canine/Illinois/I0182389/2015	MF173273	MF173195	MF173128	MF173145	MF173213	MF173256	MF173290	MF173160
A/canine/Illinois/283066/2015	MF173153	MF173301	MF173398	MF173315	MF173404	MF173329	MF173330	MF173274
A/canine/Illinois/41915/2015	MF173296	MF173402	MF173337	MF173170	MF173241	MF173120	MF173182	MF173133
A/canine/Illinois/0843093/2015	KX571014	KX570988	KX571050	KX570963	KX571034	KX570985	KX571017	KX571011
A/canine/Illinois/1619144/2015	KX570978	KX571041	KX570990	KX570967	KX571038	KX570973	KX571055	KX571044
A/canine/Illinois/12191/2015	KT002533	KT002534	KT002535	KT002536	KT002537	KT002538	KT002539	KT002540
A/canine/Illinois/2883703/2015	KX571015	KX571028	KX571030	KX571016	KX571024	KX571052	KX570976	KX571040
A/canine/Indiana/2093681/2015	MF173332	MF173167	MF173112	MF173387	MF173265	MF173217	MF173400	MF173261
A/canine/Indiana/96198/2015	KX571001	KX571006	KX571002	KX570970	KX570968	KX570981	KX570989	KX571023
A/canine/Pennsylvania/0261885/2015	MF173394	MF173284	MF173333	MF173271	MF173157	MF173282	MF173303	MF173115			`
A/canine/Texas/2100186/2015	MF173343	MF173234	MF173129	MF173334	MF173139	MF173266	MF173280	MF173360
A/canine/Texas/343907/2015	KX571029	KX571032	KX571018	KX571042	KX571021	KX571043	KX571054	KX571033
A/canine/North Carolina/109904/2015	KX570975	KX571003	KX570965	KX571008	KX570964	KX571007	KX571020	KX570971
A/canine/North Carolina/103297/2015	MF173391	MF173143	MF173323	MF173161	MF173354	MF173185	MF173259	MF173155
A/canine/Florida/269770/2015	MF173191	MF173194	MF173220	MF173382	MF173216	MF173401	MF173281	MF173142
A/canine/Georgia/101875/2015	MF173279	MF173194	MF173220	MF173382	MF173216	MF173401	MF173281	MF173142
A/canine/Georgia/95391/2015	KX570974	KX570969	KX571037	KX571027	KX571004	KX570998	KX570980	KX570991
A/canine/Georgia/104940/2015	KX571013	KX570997	KX570982	KX571026	KX571049	KX570966	KX571051	KX570977
A/canine/South Korea/0173915/2015	MF173248	MF173109	MF173277	MF173138	MF173293	MF173171	MF173346	MF173349
A/canine/Korea/0589318/2015	KX571005	KX571025	KX571012	KX571053	KX570994	KX571019	KX571045	KX570993
A/canine/China/JLM1/2015	MG386683	MG386682	MG386681	MG386676	MG385579	MG386678	MG386677	MG386680
A/canine/China/JLM2/2015	MG386691	MG386690	MG386689	MG386684	MG386687	MG386686	MG386685	MG386688
A/canine/China/LG1/2015	MG309809	MG309808	MG309807	MG309802	MG309805	MG309804	MG309803	MG309806
/canine/China/LG2/2015	MG309817	MG309816	MG309815	MG309810	MG309813	MG309812	MG309811	MG309814
A/canine/Illinois/M16-25374-19-1/2016	MG982787	MG982736	MG982847	MG982774	MG982820	MG982700	MG982883	MG982767
A/canine/Illinois/278597/2016	MF173306	MF173199	MF173169	MF173123	MF173159	MF173180	MF173342	MF173408
A/canine/Illinois/187427-16-7/2016	MG982784	MG982754	MG982878	MG982865	MG982769	MG982682	MG982884	MG982798
A/canine/Illinois/077753/2016	MF173392	MF173218	MF173226	MF173231	MF173345	MF173298	MF173151	MF173184
A/canine/Illinois/20170110-1G4/2016	MG982835	MG982860	MG982851	MG982873	MG982730	MG982859	MG982739	MG982724
A/canine/Illinois/20170110-2F1/2016	MG982850	MG982751	MG982778	MG982758	MG982807	MG982721	MG982877	MG982867
A/canine/Illinois/20170110-1A4/2016	MF173135	MF173350	MF173211	MF173370	MF173300	MF173236	MF173245	MF173347
A/canine/Illinois/20170110-1G12/2016	MG982687	MG982803	MG982854	MG982705	MG982772	MG982694	MG982777	MG982701
A/canine/Illinois/20170110-2G1/2016	MG982725	MG982879	MG982742	MG982858	MG982802	MG982718	MG982760	MG982831
A/canine/Illinois/145135-16-3-1/2016	MF173388	MF173289	MF173386	MF173328	MF173361	MF173203	MF173309	MF173181
A/canine/Illinois/091375-16-1-1/2016	MF173188	MF173393	MF173367	MF173136	MF173272	MF173269	MF173233	MF173118
A/canine/Illinois/M16-16391-2-1/2016	MG982740	MG982874	MG982755	MG982762	MG982810	MG982691	MG982702	MG982797
A/canine/Illinois/M16-25374-14-1/2016	MG982845	MG982776	MG982862	MG982671	MG982670	MG982880	MG982717	MG982713
A/canine/Illinois/077752/2016	MF173146	MF173366	MF173312	MF173267	MF173321	MF173389	MF173381	MF173162
A/canine/Illinois/M16-30480-3-1/2016	MG982680	MG982853	MG982840	MG982741	MG982734	MG982816	MG982722	MG982750
A/canine/Indiana/093165-16-1-1/2016	MF173134	MF173156	MF173329	MF173297	MF173396	MF173325	MF173247	MF173186
A/canine/Indiana/003018/2016	MF173221	MF173166	MF173340	MF173371	MF173158	MF173113	MF173227	MF173288
A/canine/Indiana/132276-16-1-2/2016	MF173385	MF173263	MF173403	MF173126	MF173353	MF173287	MF173168	MF173373
A/canine/Indiana/17031-16-2/2016	MF173215	MF173179	MF173232	MF173372	MF173351	MF173223	MF173362	MF173235
A/canine/Wisconsin/19137/2016	KX571047	KX571010	KX571031	KX570961	KX570962	KX570983	KX570995	KX570979
A/canine/Illinois/M17-05782-7-1/2017	MG982844	MG982876	MG982805	MG982815	MG982723	MG982852	MG982726	MG982720
A/canine/Illinois/M17-05782-11-1/2017	MG982688	MG982732	MG982692	MG982821	MG982866	MG982708	MG982695	MG982824
A/canine/Illinois/M17-05782-4-1/2017	MG982699	MG982857	MG982856	MG982814	MG982731	MG982801	MG982790	MG982826
A/canine/Illinois/M17-05782-8-1/2017	MG982819	MG982817	MG982863	MG982789	MG982683	MG982809	MG982839	MG982783
A/canine/Illinois/M17-05782-1-1/2017	MG982764	MG982693	MG982804	MG982704	MG982788	MG982719	MG982768	MG982729
A/canine/Illinois/A37/2017	MH266319	MH266318	MH266317	MH266312	MH266315	MH266314	MH266313	MH266316
A/canine/Florida/20170606-9/2017	MG982828	MG982875	MG982714	MG982806	MG982735	MG982829	MG982780	MG982675
A/canine/Florida/20170606-8/2017	MG982837	MG982770	MG982757	MG982766	MG982746	MG982871	MG982761	MG982685
A/canine/Florida/20170606-7/2017	MG982684	MG982689	MG982765	MG982818	MG982794	MG982690	MG982673	MG982800
A/canine/Florida/88807.2/2017	MH363679	MH363697	MH363667	MH363664	MH363695	MH363684	MH363692	MH363694
A/canine/Florida/20170606-2/2017	MG982749	MG982711	MG982773	MG982786	MG982870	MG982716	MG982882	MG982727
A/canine/Florida/20170606-18/2017	MG982674	MG982834	MG982775	MG982698	MG982677	MG982728	MG982836	MG982849
A/canine/Florida/20170606-17/2017	MG982737	MG982812	MG982861	MG982869	MG982678	MG982848	MG982779	MG982696
A/canine/Florida/20170606-11/2017	MG982808	MG982793	MG982713	MG982841	MG982706	MG982827	MG982748	MG982752
A/canine/Indiana/1177-17-1/2017	MF173238	MF173313	MF173224	MF173230	MF173208	MF173294	MF173172	MF173322
A/canine/Indiana/130636/2017	MH266327	MH266326	MH266325	MH266320	MH266323	MH266322	MH266321	MH266324
A/canine/Georgia/20170606-19/2017	MH363671	MH363696	MH363689	MH363660	MH363685	MH363670	MH363690	MH363665
A/canine/Georgia/89750.1/2017	MH363678	MH363699	MH363691	MH363669	MH363686	MH363676	MH363683	MH363666
A/canine/Kentucky/128656/2017	MH266335	MH266334	MH266333	MH266328	MH266331	MH266330	MH266329	MH266332
A/canine/Kentucky/20170606-23/2017	MG982855	MG982759	MG982715	MG982763	MG982747	MG982785	MG982679	MG982872
A/canine/Kentucky/174490/2017	MH266343	MH266342	MH266341	MH266336	MH266339	MH266338	MH266337	MH266340
A/canine/Pennsylvania/20170411-5/2017	MG982811	MG982771	MG982686	MG982846	MG982881	MG982842	MG982822	MG982825
A/canine/South Carolina/132956/2017	MH266399	MH266398	MH266397	MH266392	MH266395	MH266394	MH266393	MH266396
A/canine/Minnesota/139684/2017	MH266351	MH266350	MH266349	MH266344	MH266347	MH266346	MH266345	MH266348
A/canine/North Carolina/20170606-28/2017	MG982697	MG982753	MG982681	MG982823	MG982756	MG982813	MG982832	MG982703
A/canine/North Carolina/090487/2017	MH266359	MH266358	MH266357	MH266352	MH266355	MH266354	MH266353	MH266356
A/canine/Ohio/174509/2017	MH266367	MH266366	MH266365	MH266360	MH266363	MH266362	MH266361	MH266364
A/canine/Ohio/A97/2017	MH266391	MH266390	MH266389	MH266384	MH266387	MH266386	MH266385	MH266388
A/canine/Ohio/A91/2017	MH266383	MH266382	MH266381	MH266376	MH266379	MH266378	MH266377	MH266380
A/canine/Ohio/A82/2017	MH266375	MH266374	MH266373	MH266368	MH266371	MH266370	MH266369	MH266372
A/canine/Beijing/20121215-34/2012	MK212510	MK212511	MK212512	MK212517	MK212514	MK212515	MK212516	MK212513
A/canine/Beijing/20121230-62/2012	MK212486	MK212487	MK212488	MK212493	MK212490	MK212491	MK212492	MK212489
A/canine/Beijing/20131112-279/2013	MK212550	MK212551	MK212552	MK212557	MK212554	MK212555	MK212556	MK212553
A/canine/Beijing/20131203-341/2013	MK212542	MK212543	MK212544	MK212549	MK212546	MK212547	MK212548	MK212545
A/canine/Beijing/20131203-342/2013	MK212534	MK212535	MK212536	MK212541	MK212538	MK212539	MK212540	MK212537
A/canine/Beijing/20131204-349/2013	MK212526	MK212527	MK212528	MK212533	MK212530	MK212531	MK212532	MK212529
A/canine/Beijing/20131207-365/2013	MK212518	MK212519	MK212520	MK212525	MK212522	MK212523	MK212524	MK212521
A/canine/Beijing/20140103-90/2014	MK212822	MK212823	MK212824	MK212829	MK212826	MK212827	MK212828	MK212825
A/canine/Beijing/20140110-2/2014	MK212814	MK212815	MK212816	MK212821	MK212818	MK212819	MK212820	MK212817
A/canine/Beijing/20161216-8/2016	MK212502	MK212503	MK212504	MK212509	MK212506	MK212507	MK212508	MK212505
A/canine/Beijing/20161228-9/2016	MK212494	MK212495	MK212496	MK212501	MK212498	MK212499	MK212500	MK212497
A/canine/Beijing/20170314-73/2017	MK212774	MK212775	MK212776	MK212781	MK212778	MK212779	MK212780	MK212777
A/canine/Beijing/20170417-81/2017	MK212766	MK212767	MK212768	MK212773	MK212770	MK212771	MK212772	MK212769
A/canine/Beijing/20170417-83/2017	MK212758	MK212759	MK212760	MK212765	MK212762	MK212763	MK212764	MK212761
A/canine/Beijing/20170510-118/2017	MK212734	MK212735	MK212736	MK212741	MK212738	MK212739	MK212740	MK212737
A/canine/Beijing/20170512-133/2017	MK212702	MK212703	MK212704	MK212709	MK212706	MK212707	MK212708	MK212705
A/canine/Beijing/20170512-137/2017	MK212694	MK212695	MK212696	MK212701	MK212698	MK212699	MK212700	MK212697
A/canine/Beijing/20170528-148/2017	MK212670	MK212671	MK212672	MK212677	MK212674	MK212675	MK212676	MK212673
A/canine/Beijing/20170610-172/2017	MK212654	MK212655	MK212656	MK212661	MK212658	MK212659	MK212660	MK212657
A/canine/Beijing/20170610-173/2017	MK212646	MK212647	MK212648	MK212653	MK212650	MK212651	MK212652	MK212649
A/canine/Beijing/20170610-174/2017	MK212638	MK212639	MK212640	MK212645	MK212642	MK212643	MK212644	MK212641
A/canine/Beijing/20170614-185/2017	MK212622	MK212623	MK212624	MK212629	MK212626	MK212627	MK212628	MK212625
A/canine/Beijing/20170615-195/2017	MK212614	MK212615	MK212616	MK212621	MK212618	MK212619	MK212620	MK212617
A/canine/Beijing/20170616-200/2017	MK212606	MK212607	MK212608	MK212613	MK212610	MK212611	MK212612	MK212609
A/canine/Beijing/20170616-202/2017	MK212598	MK212599	MK212600	MK212605	MK212602	MK212603	MK212604	MK212601
A/canine/Beijing/20170618-206/2017	MK212590	MK212591	MK212592	MK212597	MK212594	MK212595	MK212596	MK212593
A/canine/Beijing/20170711-16/2017	MK212574	MK212575	MK212576	MK212581	MK212578	MK212579	MK212580	MK212577
A/canine/Beijing/20170712-18/2017	MK212566	MK212567	MK212568	MK212573	MK212570	MK212571	MK212572	MK212569
A/canine/Beijing/20170720-30/2017	MK212558	MK212559	MK212560	MK212565	MK212562	MK212563	MK212564	MK212561
A/canine/Nanjing/20170328-7/2017	MK212478	MK212479	MK212480	MK212485	MK212482	MK212483	MK212484	MK212481
A/canine/Nanjing/20170419-12/2017	MK212470	MK212471	MK212472	MK212477	MK212474	MK212475	MK212476	MK212473
A/canine/Nanjing/20170515-25/2017	MK212462	MK212463	MK212464	MK212469	MK212466	MK212467	MK212468	MK212465
A/canine/Nanjing/20170607-40/2017	MK212454	MK212455	MK212456	MK212461	MK212458	MK212459	MK212460	MK212457
A/canine/Nanjing/20170620-47/2017	MK212446	MK212447	MK212448	MK212453	MK212450	MK212451	MK212452	MK212449
A/canine/Nanjing/20170704-53/2017	MK212438	MK212439	MK212440	MK212445	MK212442	MK212443	MK212444	MK212441
A/canine/Shanghai/20170622-7/2017	MK212430	MK212431	MK212432	MK212437	MK212434	MK212435	MK212436	MK212433
A/canine/Shanghai/20170713-18/2017	MK212422	MK212423	MK212424	MK212429	MK212426	MK212427	MK212428	MK212425
A/canine/Shanghai/20170721-36/2017	MK212414	MK212415	MK212416	MK212421	MK212418	MK212419	MK212420	MK212417
A/canine/Xi'an/20170601-157/2017	MK212406	MK212407	MK212408	MK212413	MK212410	MK212411	MK212412	MK212409
A/canine/Xi'an/20170601-159/2017	MK212398	MK212399	MK212400	MK212405	MK212402	MK212403	MK212404	MK212401
A/canine/California/BRW002/2018	MK690574	MK690575	MK690576	MK690577	MK690578	MK690579	MK690580	MK690581
A/canine/California/BRW003/2018	MK690582	MK690583	MK690584	MK690585	MK690586	MK690587	MK690588	MK690589
A/canine/Nevada/BRW015/2018	MK690590	MK690591	MK690592	MK690593	MK690594	MK690595	MK690596	MK690597
A/canine/Nevada/BRW018/2018	MK690598	MK690599	MK690600	MK690601	MK690602	MK690603	MK690604	MK690605
A/canine/New Jersey/CRP036/2018	MK690606	MK690607	MK690608	MK690609	MK690610	MK690611	MK690612	MK690613
A/canine/New York/CRP034/2018	MK690614	MK690615	MK690616	MK690617	MK690618	MK690619	MK690620	MK690621
A/Canine/USA/000915/2018	MK690062	MK690061	MK690060	MK690059	MK690058	MK690057	MK690056	MK690055
A/Canine/USA/006974/2018	MK690070	MK690069	MK690068	MK690067	MK690066	MK690065	MK690064	MK690063
A/Canine/USA/007780/2018	MK690078	MK690077	MK690076	MK690075	MK690074	MK690073	MK690072	MK690071
A/Canine/USA/007781/2018	MK690086	MK690085	MK690084	MK690083	MK690082	MK690081	MK690080	MK690079
A/Canine/USA/150620/2018	MK690110	MK690109	MK690108	MK690107	MK690106	MK690105	MK690104	MK690103
A/Canine/USA/152386/2018	MK690118	MK690117	MK690116	MK690115	MK690114	MK690113	MK690112	MK690111
